# Supplementary material for: Pan-Cancer Methylated Dysregulation of Long Non-coding RNAs Reveals Epigenetic Biomarkers
Source: Front Cell Dev Biol. 2022 May 27;10:882698. doi: 10.3389/fcell.2022.882698 (PMC9200062; doi:10.3389/fcell.2022.882698)
Supplement: Supplementary file 2 [file Table3.XLSX]

## Sheet: Sheet1
Supplementary Table S3. The number of ceRNAs for each cancer.
Cancer	lncRNA	mRNA	Relation
BLCA	522	6587	20769
BRCA	490	5956	14835
CESC	544	7531	23127
HNSC	561	7113	32341
KIRC	505	4379	14941
KIRP	672	9491	67063
LIHC	544	7950	41223
LUAD	521	5532	15058
LUSC	704	9234	33516
PRAD	593	10192	75075
STAD	612	8211	31918
THCA	631	9911	70825
UCEC	378	6013	21236
