# Supplementary material for: Pan-Cancer Methylated Dysregulation of Long Non-coding RNAs Reveals Epigenetic Biomarkers
Source: Front Cell Dev Biol. 2022 May 27;10:882698. doi: 10.3389/fcell.2022.882698 (PMC9200062; doi:10.3389/fcell.2022.882698)
Supplement: Supplementary file 3 [file Table6.xlsx]

## Sheet: Sheet1
Supplementary Table S6. The number of differentially expressed lncRNAs for each cancer.
Cancer	Total	Down-expressed	Up-expressed
BLCA	930	428	502
BRCA	1151	781	370
CESC	646	378	268
HNSC	833	279	554
KIRC	1521	691	830
KIRP	1270	610	660
LIHC	1096	151	945
LUAD	1107	544	563
LUSC	1640	743	897
PRAD	903	434	469
STAD	1143	227	916
THCA	1080	722	358
UCEC	169	107	62
