# Supplementary material for: Pan-Cancer Methylated Dysregulation of Long Non-coding RNAs Reveals Epigenetic Biomarkers
Source: Front Cell Dev Biol. 2022 May 27;10:882698. doi: 10.3389/fcell.2022.882698 (PMC9200062; doi:10.3389/fcell.2022.882698)
Supplement: Supplementary file 4 [file Table4.XLSX]

## Sheet: up
Supplementary Table S4. The specific DMlncs of each cancer.
Cancer	Count	lncRNAs
BLCA	2	RP11-473M20, RP11-82O19
BRCA	23	RP11-290L1, AC003958, RP11-462G2, RP11-497H17, RP11-325N19, CTC-431G16, AC005523, AC034110, RP4-656G21, CTD-2034I21, RP11-779O18, AC008592, HCG15, CTD-2012K14, LINC00619, AC025171, LA16c-313D11, LINC00486, RP11-283C24, RP11-23P13, TTTY15, AC002056, RP11-982M15
CESC	20	CTD-2544N14, RP11-212P7, CTB-174D11, RP11-531F16, FAM201A, AC073321, AC002398, AC093642, BX322557, RP11-1109F11, RP1-59D14, MEF2C-AS1, RP11-973D8, RP11-143M1, RP11-497D6, LINC00556, RP11-298J20, AC135048, RP5-1092A11, RP11-439C15
CHOL	65	ADORA2A-AS1, AC004593, LINC01038, HAO2-IT1, RP11-120A1, CECR7, LINC00521, LINC00629, AC142528, RP11-353N14, RP3-323N1, RP11-403A21, XX-CR54, AC009518, RP3-430A16, RP11-104J23, RP11-402J6, RP11-99J16__A, FAM225A, CTC-479C5, RP11-903H12, CTC-369A16, AC007391, RP11-385N23, RP11-183M13, RP11-256L6, RP11-532L16, RP11-573D15, RP11-517A5, RP11-59E19, GS1-72M22, CTC-228N24, MRPL23-AS1, RP11-344P13, AC004…
COAD	28	RP11-923I11, RP1-293L6, RP11-476M19, RP11-1060J15, AP001347, RP3-402G11, AGAP1-IT1, RP4-749H3, WNT5A-AS1, CTD-2223O18, NPHP3-AS1, RP11-398K22, RP11-23J9, RP11-168P13, CTD-2319I12, CDKN2B-AS1, RP11-283I3, RP11-88H9, A1BG-AS1, RP5-1087E8, AP001432, RP11-431I8, RP11-87N24, RP11-360I20, CTD-2231H16, CLYBL-AS1, GS1-24F4, Z83844
ESCA	28	AC005786, RP11-690I21, RP1-302G2, MIR4523, RP11-138H8, RP11-135A1, RP11-435O5, RP4-781K5, RP1-63M2, RP1-117B12, CTB-25B13, RP4-647C14, AC025335, NR2F1-AS1, CTD-2026K11, RP11-661A12, RP11-351I24, HULC, RP11-770J1, SNX29P2, AATK-AS1, RP11-486G15, RP5-991G20, RP11-618K13, RP4-607J23, AC009970, RP11-1376P16, RP11-805J14
GBM	13	PCBP1-AS1, AL121656, RP11-155D18, CTD-2302E22, RP11-413G15, RP11-410N8, RP11-762H8, RP11-1084I9, RP3-471C18, MIR219-2, ATP11A-AS1, RP11-567L7, RP11-383G10
HNSC	9	AC013394, CTB-175E5, AP002954, RP11-17A1, RP11-463O12, RP11-71N10, CTA-797E19, CTD-2017D11, CTB-60B18
KIRC	5	RP13-507P19, AC002128, LINC00368, RP11-154H12, LINC00478
KIRP	57	RP11-799N11, RP11-552C15, PSORS1C3, RP11-304F15, RP4-564M11, RP11-462G8, RP11-180I22, RP11-119B16, CTD-2560E9, RP11-293A21, RP1-90G24, AC017116, RP11-621L6, RP11-75C10, RP11-120K24, AC012485, RP3-395M20, RP11-142M10, ACTA2-AS1, RP11-295D4, RP11-244K5, CTD-2050E21, ASH1L-AS1, SMAD9-AS1, RP11-307C19, RP11-286H14, RP11-77H9, KCND3-IT1, RP11-312O7, CTD-3137H5, CROCCP2, AC104076, AC009014, RP3-365O12,…
LIHC	10	LA16c-312E8, RP11-1070N10, OXCT1-AS1, RP5-1121A15, CTD-2308L22, RP11-329J18, FAR1-IT1, RP11-848P1, CTD-2589M5, RP1-118J21
LUAD	5	AC093585, RP11-184A2, RP13-20L14, AC004840, RP11-486O13
LUSC	11	RP11-757G1, SIX3-AS1, RP11-12L8, CTC-435M10, AC103828, AC099344, AC022816, XXbac-BPG300A18, AC106801, RP11-294J22, CTD-2184D3
PAAD	11	UBE2E1-AS1, TRPC7-AS1, CASC15, AC116609, RP11-809C18, RP11-128M1, TNK2-AS1, RP11-96H19, BX322559, RP11-513G11, RP11-74E22
PCPG	26	RP11-247L20, RP11-597D13, RP11-73G16, CTD-3220F14, GNG12-AS1, RP11-239H6, SIAH2-AS1, AP003774, RP5-1057J7, RP11-279F6, AFAP1-AS1, RP11-626G11, RP11-23B15, AC068580, U47924, RP11-54O7, RP11-67L3, RP11-493L12, RP11-674N23, LINC00035, CTB-50L17, AC000036, RP11-97O12, RP11-1100L3, MIR145, RP11-412D9
PRAD	77	RP1-46F2, MIR205HG, C1RL-AS1, AC026471, IPO9-AS1, RP11-552M11, MKLN1-AS1, RP11-453A12, RP3-333H23, RP11-624C23, CTD-2639E6, AC007365, RP11-624G17, LINC01018, LINC00499, CTB-181H17, RP11-536C5, LINC01010, HEXA-AS1, CTD-2555C10, RP11-214D15, RP11-37L2, LA16c-381G6, RP11-318K15, RP11-359E8, DSCR9, RP11-24J23, MIR2117, RP11-433A10, CTD-2535L24, AC005041, AC124789, Z83851, AC006042, LINC00339, RP11-94…
READ	5	MIR1302-10, RP4-610C12, RP11-350G8, RP1-261D10, RP11-374M1
SARC	2	SNORD3B-2, RP11-409K20
SKCM	22	RP5-821D11, RP11-42I10, CTB-43E15, AC004562, AC005083, RP11-167H9, NAV2-AS2, HDAC11-AS1, KB-1991G8, AC097468, RP11-356J5, RP11-417L19, LINC00111, RP3-331H24, DLEU2, RP1-286D6, RP11-96D1, RP11-288L9, CTD-3010D24, ALDH1L1-AS1, RP11-282O18, RP13-216E22
THCA	3	RP11-662M24, RP11-101P17, RP4-666F24
THYM	2	AC095067, RP4-594I10
UCEC	32	RP1-240K6, RP4-798P15, CTD-2555O16, IGFBP7-AS1, AC114752, RP1-71H24, AC092155, CTD-2132N18, RP1-130H16, AP003419, RP11-466F5, CTC-338M12, RP11-488C13, AP001476, RP11-460N16, RP11-667K14, AC079779, LINC00942, RP11-893F2, CHL1-AS2, RP11-867G23, SNHG7, MCHR2-AS1, RP11-35L17, RP11-249C24, RP11-95O2, CTC-548K16, RP11-173M1, CTA-211A9, Y_RNA, ITPKB-IT1, RP3-510O8

## Sheet: down
Cancer	Count	lncRNAs
BLCA	45	XXbac-B476C20, RP5-943J3, RP11-94C24, RP11-439C15, RP13-452N2, CCDC147-AS1, CTD-2189E23, AC116609, LINC01006, LBX2-AS1, SNORA59B, AC002116, CTD-3199J23, RP11-513O17, RP11-390P2, CTD-2587H24, LINC00847, RP11-308D16, RP11-66N11, RP11-727F15, THRB-AS1, AC006116, RP11-295D4, FAM138B, RP4-736L20, AC108004, RP4-769N13, IDI2-AS1, SLC38A3, AC073046, RP11-38C18, RP11-456H18, RP11-258C19, RP11-515O17, RP4-…
BRCA	9	CTD-2033D15, AC007308, LGALS8-AS1, RP11-667K14, RP11-46A10, RP11-810M2, FOXN3-AS2, RP11-1094M14, RP11-1136G11
CESC	8	CTA-342B11, AC073257, CTA-384D8, RP11-895M11, RP11-136K14, LINC00337, RP11-317L10, CTD-2035E11
CHOL	23	RP11-159F24, LIPE-AS1, AC009133, AC010982, COL18A1-AS2, AP000438, RP11-83B20, RP11-1024P17, CTD-2033A16, RP11-128A17, SNHG9, RP11-552F3, LA16c-312E8, RP11-867G2, RP11-239H6, IGF2-AS, RP11-82O19, AC026471, ADAMTS9-AS2, RP11-483I13, RP11-44N22, RP11-66N24, AP000251
COAD	14	RP11-435O5, AC016700, RP11-65J3, RP5-916L7, RP11-284F21, RP11-8P11, RP11-252M18, RP11-977B10, RP11-483H20, RP11-347E10, MIR29B1, RP11-342D11, CTD-2515H24, RP11-65J21
ESCA	1	AC002398
GBM	2	RP11-309G3, RP11-10J18
HNSC	12	LA16c-390E6, RBPMS-AS1, CTC-548K16, IGFBP7-AS1, RP11-320M16, AC007255, RP11-539I5, RP11-1109F11, RP4-753P9, LINC00594, LA16c-325D7, RP11-469H8
KIRC	24	RP11-343J18, AL450226, RP11-488L18, ITGB5-AS1, AP003419, AC027601, RP11-45F15, RP1-118J21, AC113189, RP11-326C3, RP11-252K23, CTD-2012K14, RAB11B-AS1, RP11-134L10, RP11-701H16, RP11-83N9, AC024592, RP11-415F23, HLA-F-AS1, RP11-273B20, SNHG12, EPB41L4A-AS1, MIR142, RP1-60O19
KIRP	4	RP3-496C20, RP11-728E14, HOXA-AS4, RP3-510O8
LIHC	114	RP11-495O11, RP1-34M23, RP11-2L8, TEX41, HULC, ITPKB-IT1, RP11-654A16, SRGAP3-AS2, UNC5B-AS1, RP11-18H21, RP11-171I2, LINC00085, RP11-1020M18, RP6-24A23, CTD-3137H5, RP11-269G24, PDZRN3-AS1, AC004837, RP5-1029K10, LINC00160, AF196970, CTC-441N14, RP11-982M15, LINC00938, KIRREL-IT1, AC005789, RP11-107F6, RP11-312O7, RP4-784A16, RP5-1109J22, RP11-636O21, RAMP2-AS1, AC004906, RP3-395M20, RP11-54A9, …
LUAD	1	AC007040
LUSC	18	RP11-1060J15, RP3-429O6, RP13-1032I1, XXcos-LUCA11, RP11-461A8, RP11-203J24, RP11-661A12, Z83851, AC010976, CTD-2552K11, RP4-680D5, RP11-344P13, RP11-311F12, RP11-513D5, AC006042, CTB-55O6, AC092301, RP11-572M11
PAAD	9	RP5-1107A17, RP11-249C24, RP11-126L15, RP11-1017G21, RP11-169K17, CTC-378H22, RP4-781K5, XXYLT1-AS2, RP1-159A19
PCPG	47	RP11-543C4, RP11-359E8, RP11-129J12, RP11-6N17, RP11-134G8, BX470102, MIR7-3HG, SEMA3B, RP11-467K18, RP11-89K10, RP4-684O24, HAND2-AS1, CTD-3065J16, LINC00896, RP11-425E13, AC003986, RP11-44N12, RP11-14D22, RP4-673M15, RP11-69I8, TOPORS-AS1, ITPK1-AS1, RP11-486O13, CTB-187M2, EVX1-AS, RP11-386G11, SAPCD1-AS1, CTD-2337A12, RP11-371A19, RP11-457P14, RP11-615I2, AC004637, LINC00543, CECR7, RP11-103H…
PRAD	13	ILF3-AS1, RP11-345P4, CTC-425F1, RP11-893F2, RP11-597D13, RP1-286D6, CTD-2371O3, AC073321, DNAJC27-AS1, RP11-178G16, NAV2-AS1, RP11-290D2, LINC00115
READ	6	RP11-91I20, RP11-462G2, MIR194-2, RP11-860B13, RP4-758J18, RP11-353N4
SARC	1	RP11-277L2
STAD	7	RP11-156K13, MNX1-AS1, RP11-150C16, AP000230, PARD3-AS1, RP11-298I3, MIR22HG
THCA	5	RP11-535A5, AC012462, RP11-141O15, RP11-464O2, PRR7-AS1
UCEC	47	RP11-96H19, AF213884, RP11-375B1, RP11-434I12, CTD-2184D3, RP4-756H11, CITF22-24E5, AC092675, RP3-511B24, AP001437, RP11-211N11, RP11-252E2, RP11-757G1, RP11-513G11, RP11-37L2, RP11-334C17, GS1-21A4, RP1-302G2, IL21-AS1, RP5-1092A3, AC022182, RP13-977J11, RP11-33N16, DLEU2, RP13-494C23, RP11-560J1, CTD-2256P15, AC005082, HOXC-AS1, RP11-474D1, RP11-1070N10, HOTTIP, RP1-199J3, RP11-157F20, AL121656…
