# Supplementary material for: Pan-Cancer Methylated Dysregulation of Long Non-coding RNAs Reveals Epigenetic Biomarkers
Source: Front Cell Dev Biol. 2022 May 27;10:882698. doi: 10.3389/fcell.2022.882698 (PMC9200062; doi:10.3389/fcell.2022.882698)
Supplement: Supplementary file 5 [file Table1.XLSX]

## Sheet: Sheet1
Supplementary Table S1. The number of samples and lncRNAs for each cancer in expression data.
Cancer	No. of cancer samples	No. of normal samples	No. of lncRNAs
BLCA	252	19	3238
BRCA	837	105	3952
CESC	196	3	2833
HNSC	426	42	3203
KIRC	448	67	4059
KIRP	198	30	3778
LIHC	200	50	2696
LUAD	488	58	3723
LUSC	220	17	3927
PRAD	374	52	3948
STAD	285	33	3452
THCA	497	59	3965
UCEC	316	4	1231
