# Supplementary material for: Pan-Cancer Methylated Dysregulation of Long Non-coding RNAs Reveals Epigenetic Biomarkers
Source: Front Cell Dev Biol. 2022 May 27;10:882698. doi: 10.3389/fcell.2022.882698 (PMC9200062; doi:10.3389/fcell.2022.882698)
Supplement: Supplementary file 6 [file Table5.XLSX]

## Sheet: BLCA_up
ID	Desc	BinomFdrQ	ObsGenes	Genes
GO:0010729	positive regulation of hydrogen peroxide biosynthetic process	2.77066e-05	1	ZNF205
GO:0010728	regulation of hydrogen peroxide biosynthetic process	0.00104677	1	ZNF205
GO:0010310	regulation of hydrogen peroxide metabolic process	0.00272609	1	ZNF205
GO:1901030	positive regulation of mitochondrial outer membrane permeabilization	0.0090457	1	ZNF205

## Sheet: BLCA_down
ID	Desc	BinomFdrQ	RegionFoldEnrich	ObsGenes	Genes
GO:0036297	interstrand cross-link repair	0.00333632	237.649	1	C1orf86
GO:0006301	postreplication repair	0.0210409	38.7874	2	BRCA1,C1orf86
GO:0030042	actin filament depolymerization	0.0201694	90.0037	1	MICAL3
GO:1990172	G-protein coupled receptor catabolic process	0.0328489	395.421	1	GPRASP1
GO:0022011	myelination in peripheral nervous system	0.0329759	27.3449	2	ARHGEF10,SKI
GO:0014044	Schwann cell development	0.0287579	27.0271	2	ARHGEF10,SKI
GO:0033126	positive regulation of GTP catabolic process	0.0412365	266.572	1	ARHGEF10
GO:0019985	translesion synthesis	0.037324	52.5652	1	C1orf86
GO:0014037	Schwann cell differentiation	0.0450865	21.6747	2	ARHGEF10,SKI
GO:0033123	positive regulation of purine nucleotide catabolic process	0.0462814	210.387	1	ARHGEF10

## Sheet: BRCA_up
ID	Desc	BinomFdrQ	ObsGenes	Genes
GO:0040030	regulation of molecular function, epigenetic	1.1512e-10	1	CTCF
GO:0016584	nucleosome positioning	3.85703e-09	1	CTCF
GO:0010216	maintenance of DNA methylation	1.68863e-07	1	CTCF
GO:0070602	regulation of centromeric sister chromatid cohesion	1.50391e-06	1	CTCF
GO:0006349	regulation of gene expression by genetic imprinting	5.58023e-06	1	CTCF
GO:0007063	regulation of sister chromatid cohesion	1.37469e-05	1	CTCF
GO:0090140	regulation of mitochondrial fission	1.2318e-05	1	INF2
GO:0033043	regulation of organelle organization	2.25864e-05	7	AKT1,CTCF,CXCL12,CYLD,INF2,SIVA1,SPTBN5
GO:0071514	genetic imprinting	2.25035e-05	1	CTCF
GO:0045210	FasL biosynthetic process	9.98736e-05	1	PHLDA1
GO:0051983	regulation of chromosome segregation	0.000303601	1	CTCF
GO:0031060	regulation of histone methylation	0.000329554	1	CTCF
GO:0006306	DNA methylation	0.000308816	1	CTCF
GO:0035065	regulation of histone acetylation	0.000331864	1	CTCF
GO:0090035	positive regulation of chaperone-mediated protein complex assembly	0.000388447	1	STUB1
GO:0044728	DNA methylation or demethylation	0.000595231	1	CTCF
GO:2000756	regulation of peptidyl-lysine acetylation	0.000770884	1	CTCF
GO:1901983	regulation of protein acetylation	0.000746292	1	CTCF
GO:0006304	DNA modification	0.00106278	1	CTCF
GO:0040029	regulation of gene expression, epigenetic	0.0044808	2	CTCF,TRIM27
GO:0070647	protein modification by small protein conjugation or removal	0.00651189	8	AKT1,CYLD,FEM1A,NEURL1B,STUB1,TRIM27,USP22,USP9Y
GO:0006368	transcription elongation from RNA polymerase II promoter	0.00708062	1	ELL2
GO:0071218	cellular response to misfolded protein	0.00691372	1	STUB1
GO:0015949	nucleobase-containing small molecule interconversion	0.00687581	1	GLRX
GO:0010821	regulation of mitochondrion organization	0.00717747	3	AKT1,INF2,SIVA1
GO:0051788	response to misfolded protein	0.0121864	1	STUB1
GO:0051447	negative regulation of meiotic cell cycle	0.0140913	1	DUSP1
GO:0031497	chromatin assembly	0.0139641	1	CTCF
GO:0031056	regulation of histone modification	0.0152968	1	CTCF
GO:0006354	DNA-dependent transcription, elongation	0.0159875	1	ELL2
GO:1902275	regulation of chromatin organization	0.0187759	1	CTCF
GO:0034728	nucleosome organization	0.0227346	1	CTCF
GO:0006333	chromatin assembly or disassembly	0.0231481	1	CTCF
GO:0006414	translational elongation	0.032259	1	ELL2
GO:0030579	ubiquitin-dependent SMAD protein catabolic process	0.0315776	1	STUB1
GO:2001242	regulation of intrinsic apoptotic signaling pathway	0.0376081	3	AKT1,CXCL12,CYLD
GO:0006323	DNA packaging	0.0393801	1	CTCF
GO:0051128	regulation of cellular component organization	0.0441305	9	AKT1,CTCF,CXCL12,CYLD,INF2,METRN,SIVA1,SPTBN5,STUB1

## Sheet: BRCA_down
ID	Desc	BinomFdrQ	ObsGenes	Genes
GO:0048284	organelle fusion	0.00642776	2	SNAP29,STX6
GO:0044801	single-organism membrane fusion	0.00504302	2	SNAP29,STX6
GO:0043517	positive regulation of DNA damage response, signal transduction by p53 class mediator	0.0130276	1	HIC1
GO:0061025	membrane fusion	0.0201385	2	SNAP29,STX6
GO:0042147	retrograde transport, endosome to Golgi	0.0168118	1	STX6
GO:0007032	endosome organization	0.0157904	1	STX6
GO:0006906	vesicle fusion	0.0194114	1	STX6
GO:0043516	regulation of DNA damage response, signal transduction by p53 class mediator	0.0317546	1	HIC1
GO:1901796	regulation of signal transduction by p53 class mediator	0.0336236	1	HIC1
GO:0008630	intrinsic apoptotic signaling pathway in response to DNA damage	0.0398981	1	HIC1

## Sheet: CESC_up
ID	Desc	BinomFdrQ	ObsGenes	Genes
GO:0048846	axon extension involved in axon guidance	0.00468597	2	FOXD4,SLIT3
GO:0048675	axon extension	0.0149319	2	FOXD4,SLIT3
GO:0071947	protein deubiquitination involved in ubiquitin-dependent protein catabolic process	0.0141914	1	ZRANB1
GO:0033126	positive regulation of GTP catabolic process	0.0160465	1	ARHGEF10
GO:0033326	cerebrospinal fluid secretion	0.0144621	1	TP73
GO:0035523	protein K29-linked deubiquitination	0.0140925	1	ZRANB1
GO:1990168	protein K33-linked deubiquitination	0.0140925	1	ZRANB1
GO:0033123	positive regulation of purine nucleotide catabolic process	0.0128731	1	ARHGEF10
GO:0051298	centrosome duplication	0.014983	2	ARHGEF10,CDK2
GO:0048588	developmental cell growth	0.0135359	2	FOXD4,SLIT3
GO:0050935	iridophore differentiation	0.0172986	1	FOXD4
GO:0048937	lateral line nerve glial cell development	0.0172986	1	FOXD4
GO:0048892	lateral line nerve development	0.0220217	1	FOXD4
GO:0036066	protein O-linked fucosylation	0.0212723	1	POFUT2
GO:0021782	glial cell development	0.0216824	2	ARHGEF10,FOXD4

## Sheet: CESC_down
ID	Desc	BinomFdrQ	ObsGenes	Genes
GO:0001887	selenium compound metabolic process	0.000246834	1	SEPP1
GO:0035999	tetrahydrofolate interconversion	0.00043101	1	MTHFD1L
GO:0015942	formate metabolic process	0.000379711	1	MTHFD1L
GO:0007130	synaptonemal complex assembly	0.000820626	1	SYCE3
GO:0070193	synaptonemal complex organization	0.000852174	1	SYCE3
GO:0043097	pyrimidine nucleoside salvage	0.000992509	1	TYMP
GO:0008655	pyrimidine-containing compound salvage	0.000933054	1	TYMP
GO:0043174	nucleoside salvage	0.00259604	1	TYMP
GO:0000002	mitochondrial genome maintenance	0.00382815	1	TYMP
GO:0009396	folic acid-containing compound biosynthetic process	0.00361524	1	MTHFD1L
GO:0046653	tetrahydrofolate metabolic process	0.0033464	1	MTHFD1L
GO:0007129	synapsis	0.00333406	1	SYCE3
GO:0046135	pyrimidine nucleoside catabolic process	0.00393293	1	TYMP
GO:0048178	negative regulation of hepatocyte growth factor biosynthetic process	0.00396071	1	INHBB
GO:0042559	pteridine-containing compound biosynthetic process	0.00510473	1	MTHFD1L
GO:0019953	sexual reproduction	0.0052209	3	INHBB,SEPP1,SYCE3
GO:0043094	cellular metabolic compound salvage	0.00592291	1	TYMP
GO:0007131	reciprocal meiotic recombination	0.00612995	1	SYCE3
GO:0070192	chromosome organization involved in meiosis	0.0060967	1	SYCE3
GO:0006760	folic acid-containing compound metabolic process	0.00589275	1	MTHFD1L
GO:0000003	reproduction	0.00566887	6	GLI2,INHBB,MAPK8IP2,SEPP1,SYCE3,THRB
GO:0072529	pyrimidine-containing compound catabolic process	0.00669517	1	TYMP
GO:0060032	notochord regression	0.00780213	1	GLI2
GO:0006730	one-carbon metabolic process	0.00758215	1	MTHFD1L
GO:0021508	floor plate formation	0.00818695	1	GLI2
GO:0042558	pteridine-containing compound metabolic process	0.00854938	1	MTHFD1L
GO:0033505	floor plate morphogenesis	0.00862318	1	GLI2
GO:0046134	pyrimidine nucleoside biosynthetic process	0.0126611	1	TYMP
GO:0006206	pyrimidine nucleobase metabolic process	0.0154496	1	TYMP
GO:0006220	pyrimidine nucleotide metabolic process	0.0183679	1	TYMP
GO:0042398	cellular modified amino acid biosynthetic process	0.0226156	1	MTHFD1L
GO:0006213	pyrimidine nucleoside metabolic process	0.0233797	1	TYMP
GO:0072528	pyrimidine-containing compound biosynthetic process	0.0251503	1	TYMP
GO:0060279	positive regulation of ovulation	0.0270224	1	INHBB
GO:0021938	smoothened signaling pathway involved in regulation of cerebellar granule cell precursor cell proliferation	0.0263076	1	GLI2
GO:0007418	ventral midline development	0.0259282	1	GLI2
GO:0021776	smoothened signaling pathway involved in spinal cord motor neuron cell fate specification	0.0275757	1	GLI2
GO:0021775	smoothened signaling pathway involved in ventral spinal cord interneuron specification	0.0275757	1	GLI2
GO:0021910	smoothened signaling pathway involved in ventral spinal cord patterning	0.0278705	1	GLI2
GO:0046881	positive regulation of follicle-stimulating hormone secretion	0.0278224	1	INHBB
GO:0032278	positive regulation of gonadotropin secretion	0.0280929	1	INHBB
GO:0046882	negative regulation of follicle-stimulating hormone secretion	0.0302823	1	INHBB
GO:0007127	meiosis I	0.0330386	1	SYCE3
GO:0044320	cellular response to leptin stimulus	0.0342069	1	INHBB
GO:0044321	response to leptin stimulus	0.0350224	1	INHBB
GO:0046880	regulation of follicle-stimulating hormone secretion	0.0346187	1	INHBB
GO:0060278	regulation of ovulation	0.0351069	1	INHBB
GO:0021965	spinal cord ventral commissure morphogenesis	0.0346803	1	GLI2
GO:0060513	prostatic bud formation	0.0345287	1	GLI2
GO:0033089	positive regulation of T cell differentiation in thymus	0.034688	1	GLI2
GO:0060033	anatomical structure regression	0.0342295	1	GLI2
GO:0021937	cerebellar Purkinje cell-granule cell precursor cell signaling involved in regulation of granule cell precursor cell proliferation	0.0348578	1	GLI2
GO:0060831	smoothened signaling pathway involved in dorsal/ventral neural tube patterning	0.0364928	1	GLI2
GO:0009112	nucleobase metabolic process	0.0371865	1	TYMP
GO:0048570	notochord morphogenesis	0.0370743	1	GLI2
GO:0040007	growth	0.0385063	4	GLI2,ICMT,INHBB,SEPP1
GO:1901607	alpha-amino acid biosynthetic process	0.0392384	1	MTHFD1L
GO:0072527	pyrimidine-containing compound metabolic process	0.0410892	1	TYMP
GO:0018130	heterocycle biosynthetic process	0.0405161	5	GLI2,MTHFD1L,THRB,TYMP,ZNF131
GO:0019438	aromatic compound biosynthetic process	0.0422775	5	GLI2,MTHFD1L,THRB,TYMP,ZNF131
GO:0033504	floor plate development	0.0420861	1	GLI2
GO:0044271	cellular nitrogen compound biosynthetic process	0.0442876	5	GLI2,MTHFD1L,THRB,TYMP,ZNF131
GO:0032277	negative regulation of gonadotropin secretion	0.0496724	1	INHBB

## Sheet: CHOL_up
ID	Desc	BinomFdrQ	ObsGenes	Genes
GO:0045008	depyrimidination	1.28749e-12	1	SMUG1
GO:0009223	pyrimidine deoxyribonucleotide catabolic process	1.20098e-11	1	SMUG1
GO:0006285	base-excision repair, AP site formation	8.16075e-12	1	SMUG1
GO:0006244	pyrimidine nucleotide catabolic process	1.66323e-11	1	SMUG1
GO:0009264	deoxyribonucleotide catabolic process	1.24626e-08	1	SMUG1
GO:0046386	deoxyribose phosphate catabolic process	1.84297e-08	1	SMUG1
GO:0009219	pyrimidine deoxyribonucleotide metabolic process	2.35093e-08	1	SMUG1
GO:2000110	negative regulation of macrophage apoptotic process	4.93884e-07	1	CCL5
GO:0072529	pyrimidine-containing compound catabolic process	8.71823e-07	2	SMUG1,UPB1
GO:0009394	2'-deoxyribonucleotide metabolic process	2.47099e-06	1	SMUG1
GO:2000503	positive regulation of natural killer cell chemotaxis	2.95106e-06	1	CCL5
GO:0019692	deoxyribose phosphate metabolic process	4.17937e-06	1	SMUG1
GO:0009262	deoxyribonucleotide metabolic process	1.04133e-05	1	SMUG1
GO:0031584	activation of phospholipase D activity	1.48581e-05	1	CCL5
GO:0070234	positive regulation of T cell apoptotic process	1.91928e-05	2	CCL5,LGALS16
GO:0006284	base-excision repair	2.49329e-05	1	SMUG1
GO:0070230	positive regulation of lymphocyte apoptotic process	4.81703e-05	2	CCL5,LGALS16
GO:0010535	positive regulation of activation of JAK2 kinase activity	8.74232e-05	1	CCL5
GO:0010536	positive regulation of activation of Janus kinase activity	0.000142712	1	CCL5
GO:0002676	regulation of chronic inflammatory response	0.000136333	1	CCL5
GO:2000501	regulation of natural killer cell chemotaxis	0.000159794	1	CCL5
GO:0006220	pyrimidine nucleotide metabolic process	0.000207992	1	SMUG1
GO:0048245	eosinophil chemotaxis	0.000209099	1	CCL5
GO:0033032	regulation of myeloid cell apoptotic process	0.00020131	2	ADIPOQ,CCL5
GO:0072677	eosinophil migration	0.000217271	1	CCL5
GO:0045948	positive regulation of translational initiation	0.000212325	1	CCL5
GO:0043921	modulation by host of viral transcription	0.000232705	2	CCL5,LEF1
GO:0045070	positive regulation of viral genome replication	0.00024633	2	CCL5,NR5A2
GO:0002548	monocyte chemotaxis	0.000326553	2	CCL23,CCL5
GO:0072527	pyrimidine-containing compound metabolic process	0.000340584	2	SMUG1,UPB1
GO:0006304	DNA modification	0.000386632	1	SMUG1
GO:0090026	positive regulation of monocyte chemotaxis	0.00045271	1	CCL5
GO:2000467	positive regulation of glycogen (starch) synthase activity	0.000641585	2	ADIPOQ,IGF2
GO:0052312	modulation of transcription in other organism involved in symbiotic interaction	0.000665754	2	CCL5,LEF1
GO:0043922	negative regulation by host of viral transcription	0.0010754	1	CCL5
GO:0051851	modification by host of symbiont morphology or physiology	0.00115638	2	CCL5,LEF1
GO:0033033	negative regulation of myeloid cell apoptotic process	0.0011307	1	CCL5
GO:0006308	DNA catabolic process	0.00117374	1	SMUG1
GO:0001960	negative regulation of cytokine-mediated signaling pathway	0.00127319	2	ADIPOQ,CCL5
GO:0033634	positive regulation of cell-cell adhesion mediated by integrin	0.00138381	2	CCL5,PODXL
GO:0051702	interaction with symbiont	0.00166228	2	CCL5,LEF1
GO:0070232	regulation of T cell apoptotic process	0.00169249	2	CCL5,LGALS16
GO:2000109	regulation of macrophage apoptotic process	0.00180327	1	CCL5
GO:0032897	negative regulation of viral transcription	0.00179216	1	CCL5
GO:0014910	regulation of smooth muscle cell migration	0.00185213	2	ADIPOQ,CCL5
GO:0002407	dendritic cell chemotaxis	0.00191263	1	CCL5
GO:0010820	positive regulation of T cell chemotaxis	0.00192383	1	CCL5
GO:0010759	positive regulation of macrophage chemotaxis	0.00194334	1	CCL5
GO:0034112	positive regulation of homotypic cell-cell adhesion	0.00197596	1	CCL5
GO:2000478	positive regulation of metanephric glomerular visceral epithelial cell development	0.00201011	1	ADIPOQ
GO:0070994	detection of oxidative stress	0.00201011	1	ADIPOQ
GO:0070543	response to linoleic acid	0.00201011	1	ADIPOQ
GO:2000590	negative regulation of metanephric mesenchymal cell migration	0.00201011	1	ADIPOQ
GO:2000584	negative regulation of platelet-derived growth factor receptor-alpha signaling pathway	0.00201011	1	ADIPOQ
GO:2000534	positive regulation of renal albumin absorption	0.00201011	1	ADIPOQ
GO:0060761	negative regulation of response to cytokine stimulus	0.00190237	2	ADIPOQ,CCL5
GO:0006446	regulation of translational initiation	0.002134	2	CCL5,EIF4A2
GO:0010758	regulation of macrophage chemotaxis	0.00229175	1	CCL5
GO:0048524	positive regulation of viral process	0.0022933	3	CCL5,LEF1,NR5A2
GO:0048246	macrophage chemotaxis	0.00252296	1	CCL5
GO:2000406	positive regulation of T cell migration	0.00267716	1	CCL5
GO:0036336	dendritic cell migration	0.0027145	1	CCL5
GO:0033632	regulation of cell-cell adhesion mediated by integrin	0.00282463	2	CCL5,PODXL
GO:0071346	cellular response to interferon-gamma	0.00286497	2	CCL5,FCGR1B
GO:2000465	regulation of glycogen (starch) synthase activity	0.00284643	2	ADIPOQ,IGF2
GO:2000404	regulation of T cell migration	0.00317028	1	CCL5
GO:0070634	transepithelial ammonium transport	0.00329626	1	SLC12A2
GO:2000403	positive regulation of lymphocyte migration	0.00326107	1	CCL5
GO:0043902	positive regulation of multi-organism process	0.00328182	3	CCL5,LEF1,NR5A2
GO:0019439	aromatic compound catabolic process	0.00415978	11	ABCC6,EIF4A2,HAL,HPRT1,PON2,RHEB,RHOB,RHOT2,RPL34,SMUG1,UPB1
GO:0021960	anterior commissure morphogenesis	0.00455608	2	BHLHE22,PLXNA4
GO:1901623	regulation of lymphocyte chemotaxis	0.0045608	1	CCL5
GO:0033630	positive regulation of cell adhesion mediated by integrin	0.00451752	2	CCL5,PODXL
GO:0070233	negative regulation of T cell apoptotic process	0.00475754	1	CCL5
GO:2000108	positive regulation of leukocyte apoptotic process	0.00492254	2	CCL5,LGALS16
GO:0019369	arachidonic acid metabolic process	0.00536924	3	DPEP2,HPGD,LTA4H
GO:0030321	transepithelial chloride transport	0.0054106	1	SLC12A2
GO:0048240	sperm capacitation	0.00548016	1	CABYR
GO:0090025	regulation of monocyte chemotaxis	0.00541765	1	CCL5
GO:0014911	positive regulation of smooth muscle cell migration	0.00586344	1	CCL5
GO:0032787	monocarboxylic acid metabolic process	0.00582865	11	ADIPOQ,CYP46A1,DPEP2,HAL,HAO2,HPGD,LTA4H,NR5A2,PEX5,PRKAG2,SLC16A1
GO:1901361	organic cyclic compound catabolic process	0.00604293	11	ABCC6,CYP46A1,EIF4A2,HAL,HPRT1,RHEB,RHOB,RHOT2,RPL34,SMUG1,UPB1
GO:0070100	negative regulation of chemokine-mediated signaling pathway	0.00659548	1	CCL5
GO:0015696	ammonium transport	0.00676445	1	SLC12A2
GO:0034341	response to interferon-gamma	0.00710951	2	CCL5,FCGR1B
GO:0019221	cytokine-mediated signaling pathway	0.00750555	4	ADIPOQ,CCL5,EIF4A2,FCGR1B
GO:0070228	regulation of lymphocyte apoptotic process	0.00751297	2	CCL5,LGALS16
GO:0019556	histidine catabolic process to glutamate and formamide	0.0079502	1	HAL
GO:0019557	histidine catabolic process to glutamate and formate	0.0079502	1	HAL
GO:0045069	regulation of viral genome replication	0.00800511	2	CCL5,NR5A2
GO:1900121	negative regulation of receptor binding	0.00811198	2	ADIPOQ,LEF1
GO:0044270	cellular nitrogen compound catabolic process	0.0080806	10	ABCC6,EIF4A2,HAL,HPRT1,RHEB,RHOB,RHOT2,RPL34,SMUG1,UPB1
GO:0046700	heterocycle catabolic process	0.0084746	10	ABCC6,EIF4A2,HAL,HPRT1,RHEB,RHOB,RHOT2,RPL34,SMUG1,UPB1
GO:0046782	regulation of viral transcription	0.00868339	2	CCL5,LEF1
GO:0042119	neutrophil activation	0.00919536	1	CCL5
GO:0048660	regulation of smooth muscle cell proliferation	0.00915677	3	ADIPOQ,ANG,CCL5
GO:0036230	granulocyte activation	0.00920641	1	CCL5
GO:0015728	mevalonate transport	0.00946953	1	SLC16A1
GO:0071675	regulation of mononuclear cell migration	0.00965634	1	CCL5
GO:0045715	negative regulation of low-density lipoprotein particle receptor biosynthetic process	0.0100187	1	ADIPOQ
GO:0022409	positive regulation of cell-cell adhesion	0.0108044	3	CCL5,LEF1,PODXL
GO:2000401	regulation of lymphocyte migration	0.010814	1	CCL5
GO:0045071	negative regulation of viral genome replication	0.0107399	1	CCL5
GO:0019752	carboxylic acid metabolic process	0.010685	16	ADI1,ADIPOQ,CYP46A1,DIO3,DPEP2,HAL,HAO2,HPGD,LTA4H,NR5A2,OTUB2,PADI4,PEX5,PRKAG2,SLC16A1,UPB1
GO:0070099	regulation of chemokine-mediated signaling pathway	0.0112359	1	CCL5
GO:0033211	adiponectin-mediated signaling pathway	0.0137927	1	ADIPOQ
GO:0050918	positive chemotaxis	0.0139712	2	CCL15,CCL5
GO:2000532	regulation of renal albumin absorption	0.0142818	1	ADIPOQ
GO:0022407	regulation of cell-cell adhesion	0.0155411	4	ADIPOQ,CCL5,LEF1,PODXL
GO:0006548	histidine catabolic process	0.0155715	1	HAL
GO:0051262	protein tetramerization	0.0164334	3	CCL5,HPRT1,PEX5
GO:0016925	protein sumoylation	0.0170735	1	CBX4
GO:0006821	chloride transport	0.0176916	3	CLIC5,GLRA3,SLC12A2
GO:0070098	chemokine-mediated signaling pathway	0.0181197	1	CCL5
GO:0031581	hemidesmosome assembly	0.0189338	1	LAMA3
GO:0070229	negative regulation of lymphocyte apoptotic process	0.018966	1	CCL5
GO:0006631	fatty acid metabolic process	0.0188507	7	ADIPOQ,DPEP2,HAO2,HPGD,LTA4H,PEX5,PRKAG2
GO:0043491	protein kinase B signaling cascade	0.0205117	1	CCL5
GO:0050792	regulation of viral process	0.021129	3	CCL5,LEF1,NR5A2
GO:0045714	regulation of low-density lipoprotein particle receptor biosynthetic process	0.0231157	1	ADIPOQ
GO:0031663	lipopolysaccharide-mediated signaling pathway	0.0248328	1	CCL5
GO:0048525	negative regulation of viral process	0.0252677	1	CCL5
GO:0050765	negative regulation of phagocytosis	0.0260178	1	ADIPOQ
GO:0033628	regulation of cell adhesion mediated by integrin	0.026372	2	CCL5,PODXL
GO:1900120	regulation of receptor binding	0.0274014	2	ADIPOQ,LEF1
GO:0001959	regulation of cytokine-mediated signaling pathway	0.0321322	2	ADIPOQ,CCL5
GO:0006690	icosanoid metabolic process	0.0329281	3	DPEP2,HPGD,LTA4H
GO:0006839	mitochondrial transport	0.0330077	4	GRPEL1,PRKAG2,RHOT2,TOMM20
GO:0034655	nucleobase-containing compound catabolic process	0.0330842	9	ABCC6,EIF4A2,HPRT1,RHEB,RHOB,RHOT2,RPL34,SMUG1,UPB1
GO:0070633	transepithelial transport	0.0333394	1	SLC12A2
GO:0071345	cellular response to cytokine stimulus	0.0392875	5	ADIPOQ,CCL5,EIF4A2,FCGR1B,LEF1
GO:2000589	regulation of metanephric mesenchymal cell migration	0.0394228	1	ADIPOQ
GO:0006547	histidine metabolic process	0.0398425	1	HAL
GO:0001676	long-chain fatty acid metabolic process	0.0412763	3	DPEP2,HPGD,LTA4H
GO:0034110	regulation of homotypic cell-cell adhesion	0.0409886	1	CCL5
GO:2000112	regulation of cellular macromolecule biosynthetic process	0.0410709	36	ADIPOQ,ADORA2A,ANG,BHLHE22,CAND1,CBX4,CBX8,CCL5,CDKN1C,CDYL,CHCHD3,DPPA2,EIF4A2,GRIP1,HOXC4,HOXC6,IGF2,IRF2BP2,LEF1,MSX2,NEUROG2,NR5A2,PADI4,PHOX2B,RXRA,SFMBT2,SUPT3H,TADA2B,TAF15,TET2,WDR5,ZBTB10,ZFP37,ZFP90,ZNF281,ZNF672
GO:0034612	response to tumor necrosis factor	0.0410349	2	ADIPOQ,CCL5
GO:0071622	regulation of granulocyte chemotaxis	0.041161	1	CCL5
GO:0060759	regulation of response to cytokine stimulus	0.0408748	2	ADIPOQ,CCL5
GO:0071639	positive regulation of monocyte chemotactic protein-1 production	0.042043	1	ADIPOQ
GO:0052803	imidazole-containing compound metabolic process	0.0420557	1	HAL
GO:0010739	positive regulation of protein kinase A signaling cascade	0.0424164	1	ADIPOQ
GO:0015698	inorganic anion transport	0.0425962	3	CLIC5,GLRA3,SLC12A2
GO:0010265	SCF complex assembly	0.0485987	1	CAND1
GO:0033559	unsaturated fatty acid metabolic process	0.0497435	3	DPEP2,HPGD,LTA4H

## Sheet: CHOL_down
ID	Desc	BinomFdrQ	ObsGenes	Genes
GO:0003365	establishment of cell polarity involved in ameboidal cell migration	0.0157947	1	AMOTL1
GO:0034587	piRNA metabolic process	0.0132385	1	PIWIL4
GO:0043046	DNA methylation involved in gamete generation	0.0182081	1	PIWIL4
GO:0051321	meiotic cell cycle	0.0242004	3	ACTR3,MRE11A,PIWIL4
GO:0006417	regulation of translation	0.0218838	3	NGDN,PAIP1,PIWIL4

## Sheet: COAD_up
ID	Desc	BinomFdrQ	ObsGenes	Genes
GO:0034214	protein hexamerization	1.22906e-05	1	PANX2
GO:0002931	response to ischemia	7.0235e-05	1	PANX2
GO:0007020	microtubule nucleation	0.000640554	1	TUBGCP6
GO:0071474	cellular hyperosmotic response	0.000783207	1	SLC6A12
GO:0006811	ion transport	0.00102324	7	CA4,CACNG2,KCND3,KCNQ5,PANX2,SCN8A,SLC6A12
GO:0019226	transmission of nerve impulse	0.00349532	8	CACNG2,KCND3,KCNQ5,PANX2,SCN8A,SLC6A12,SLC6A13,WNT5A
GO:0035637	multicellular organismal signaling	0.00491597	8	CACNG2,KCND3,KCNQ5,PANX2,SCN8A,SLC6A12,SLC6A13,WNT5A
GO:0009992	cellular water homeostasis	0.0045409	1	SLC6A12
GO:0055085	transmembrane transport	0.0044001	7	CACNG2,KCND3,KCNQ5,PANX2,SCN8A,SLC6A12,SLC6A13
GO:0071470	cellular response to osmotic stress	0.00848543	1	SLC6A12
GO:0006730	one-carbon metabolic process	0.00871344	1	CA4
GO:0015701	bicarbonate transport	0.0079996	1	CA4
GO:0035725	sodium ion transmembrane transport	0.0247452	1	SCN8A
GO:0006884	cell volume homeostasis	0.0395925	1	SLC6A12

## Sheet: COAD_down
ID	Desc	BinomFdrQ	ObsGenes	Genes
GO:0018016	N-terminal peptidyl-proline dimethylation	4.4111e-13	1	NTMT1
GO:0035573	N-terminal peptidyl-serine trimethylation	4.4111e-13	1	NTMT1
GO:0018012	N-terminal peptidyl-alanine trimethylation	4.4111e-13	1	NTMT1
GO:0035572	N-terminal peptidyl-serine dimethylation	4.4111e-13	1	NTMT1
GO:0030472	mitotic spindle organization in nucleus	7.8475e-11	1	PPP2R4
GO:0010157	response to chlorate	3.46059e-10	1	PTCH1
GO:0021997	neural plate axis specification	3.30074e-10	1	PTCH1
GO:0035308	negative regulation of protein dephosphorylation	8.03501e-10	1	PPP2R4
GO:0035305	negative regulation of dephosphorylation	2.34963e-09	1	PPP2R4
GO:0031365	N-terminal protein amino acid modification	4.69063e-09	1	NTMT1
GO:0032515	negative regulation of phosphoprotein phosphatase activity	9.9778e-09	1	PPP2R4
GO:0060896	neural plate pattern specification	1.08825e-07	1	PTCH1
GO:0010875	positive regulation of cholesterol efflux	1.20808e-07	1	PTCH1
GO:0032376	positive regulation of cholesterol transport	2.46835e-07	1	PTCH1
GO:0060831	smoothened signaling pathway involved in dorsal/ventral neural tube patterning	2.67483e-07	1	PTCH1
GO:0051782	negative regulation of cell division	2.54852e-07	1	PTCH1
GO:0040015	negative regulation of multicellular organism growth	2.93422e-07	1	PTCH1
GO:0071397	cellular response to cholesterol	2.9207e-07	1	PTCH1
GO:0035307	positive regulation of protein dephosphorylation	4.43683e-07	1	PPP2R4
GO:0035306	positive regulation of dephosphorylation	4.87344e-07	1	PPP2R4
GO:0036315	cellular response to sterol	4.69588e-07	1	PTCH1
GO:0035304	regulation of protein dephosphorylation	6.39974e-07	1	PPP2R4
GO:0010874	regulation of cholesterol efflux	9.99994e-07	1	PTCH1
GO:0097306	cellular response to alcohol	9.74859e-07	2	ITGB1,PTCH1
GO:0001840	neural plate development	1.36032e-06	1	PTCH1
GO:0072203	cell proliferation involved in metanephros development	1.70043e-06	1	PTCH1
GO:0072111	cell proliferation involved in kidney development	1.80554e-06	1	PTCH1
GO:0072661	protein targeting to plasma membrane	1.90442e-06	1	PTCH1
GO:0018208	peptidyl-proline modification	3.33483e-06	2	NTMT1,PPP2R4
GO:0070723	response to cholesterol	3.38563e-06	1	PTCH1
GO:0032516	positive regulation of phosphoprotein phosphatase activity	4.17756e-06	1	PPP2R4
GO:0043616	keratinocyte proliferation	4.13232e-06	1	PTCH1
GO:0036314	response to sterol	4.38763e-06	1	PTCH1
GO:0019430	removal of superoxide radicals	4.37074e-06	1	FANCC
GO:0032374	regulation of cholesterol transport	4.4523e-06	1	PTCH1
GO:0007052	mitotic spindle organization	6.79198e-06	1	PPP2R4
GO:0007051	spindle organization	6.92741e-06	2	NTMT1,PPP2R4
GO:0000303	response to superoxide	7.86103e-06	1	FANCC
GO:0060037	pharyngeal system development	1.41489e-05	1	PTCH1
GO:0060644	mammary gland epithelial cell differentiation	1.39675e-05	1	PTCH1
GO:0032370	positive regulation of lipid transport	1.57494e-05	1	PTCH1
GO:0051004	regulation of lipoprotein lipase activity	1.60073e-05	1	PPP2R4
GO:0021904	dorsal/ventral neural tube patterning	2.53621e-05	1	PTCH1
GO:0000413	protein peptidyl-prolyl isomerization	2.93169e-05	1	PPP2R4
GO:0090002	establishment of protein localization to plasma membrane	3.49576e-05	1	PTCH1
GO:0045879	negative regulation of smoothened signaling pathway	4.20962e-05	1	PTCH1
GO:0043666	regulation of phosphoprotein phosphatase activity	4.3737e-05	1	PPP2R4
GO:0030844	positive regulation of intermediate filament depolymerization	5.32943e-05	1	NES
GO:0008589	regulation of smoothened signaling pathway	7.34682e-05	2	PRRX2,PTCH1
GO:0010922	positive regulation of phosphatase activity	7.96619e-05	1	PPP2R4
GO:0006479	protein methylation	0.000109778	1	NTMT1
GO:0045668	negative regulation of osteoblast differentiation	0.000130289	1	PTCH1
GO:0021532	neural tube patterning	0.000134701	1	PTCH1
GO:0000278	mitotic cell cycle	0.000235965	5	IQGAP3,ITGB1,NES,PPP2R4,TUBA1A
GO:0018209	peptidyl-serine modification	0.00025855	1	NTMT1
GO:0000578	embryonic axis specification	0.000396777	1	PTCH1
GO:0032368	regulation of lipid transport	0.000399616	1	PTCH1
GO:0007507	heart development	0.000400274	5	ITGB1,MEF2D,MKL2,NRP1,PTCH1
GO:0010923	negative regulation of phosphatase activity	0.000496435	1	PPP2R4
GO:0006801	superoxide metabolic process	0.000523106	1	FANCC
GO:0021522	spinal cord motor neuron differentiation	0.000555495	1	PTCH1
GO:0072659	protein localization to plasma membrane	0.000546923	1	PTCH1
GO:0007224	smoothened signaling pathway	0.000549379	1	PTCH1
GO:0007059	chromosome segregation	0.000554394	1	NTMT1
GO:0044092	negative regulation of molecular function	0.000602642	3	NES,PPP2R4,PTCH1
GO:0022612	gland morphogenesis	0.000653672	2	NRP1,PTCH1
GO:0043414	macromolecule methylation	0.000718079	1	NTMT1
GO:0061005	cell differentiation involved in kidney development	0.000729964	1	PTCH1
GO:0006457	protein folding	0.000925566	3	PPP2R4,TUBA1A,TUBA1C
GO:0045926	negative regulation of growth	0.000977682	2	NRP1,PTCH1
GO:0003007	heart morphogenesis	0.000988479	2	MKL2,PTCH1
GO:0060603	mammary gland duct morphogenesis	0.000979393	1	PTCH1
GO:0042036	negative regulation of cytokine biosynthetic process	0.00104883	2	CD276,TIA1
GO:0035137	hindlimb morphogenesis	0.00106613	1	PTCH1
GO:1901136	carbohydrate derivative catabolic process	0.00162732	4	BCAN,PPP2R4,TUBA1A,TUBA1C
GO:0000226	microtubule cytoskeleton organization	0.00162302	4	NTMT1,PPP2R4,TUBA1A,TUBA1C
GO:0021515	cell differentiation in spinal cord	0.00175542	1	PTCH1
GO:0030207	chondroitin sulfate catabolic process	0.00184395	1	BCAN
GO:0022402	cell cycle process	0.00182221	6	IQGAP3,ITGB1,NES,NTMT1,PPP2R4,TUBA1A
GO:0021517	ventral spinal cord development	0.00181576	1	PTCH1
GO:0001658	branching involved in ureteric bud morphogenesis	0.00214574	1	PTCH1
GO:0006612	protein targeting to membrane	0.00221711	1	PTCH1
GO:0030208	dermatan sulfate biosynthetic process	0.00225177	1	BCAN
GO:0030205	dermatan sulfate metabolic process	0.00224634	1	BCAN
GO:0010605	negative regulation of macromolecule metabolic process	0.00222183	7	CD276,GLIS3,IQGAP3,PPP2R4,PTCH1,RFX3,TIA1
GO:0007009	plasma membrane organization	0.0023882	1	PTCH1
GO:0000289	nuclear-transcribed mRNA poly(A) tail shortening	0.00242458	1	PARN
GO:0045667	regulation of osteoblast differentiation	0.00248518	2	CD276,PTCH1
GO:0050678	regulation of epithelial cell proliferation	0.00259471	3	IQGAP3,NRP1,PTCH1
GO:0040014	regulation of multicellular organism growth	0.0025775	1	PTCH1
GO:0043009	chordate embryonic development	0.00258085	4	ITGB1,MKL2,PRRX2,PTCH1
GO:0016485	protein processing	0.00262308	1	PTCH1
GO:0009792	embryo development ending in birth or egg hatching	0.00268033	4	ITGB1,MKL2,PRRX2,PTCH1
GO:0048754	branching morphogenesis of an epithelial tube	0.00266369	2	NRP1,PTCH1
GO:0050651	dermatan sulfate proteoglycan biosynthetic process	0.00299576	1	BCAN
GO:0050655	dermatan sulfate proteoglycan metabolic process	0.00298921	1	BCAN
GO:0007017	microtubule-based process	0.00303166	5	NTMT1,PPP2R4,RFX3,TUBA1A,TUBA1C
GO:0009880	embryonic pattern specification	0.00301321	1	PTCH1
GO:0001843	neural tube closure	0.00305178	1	PTCH1
GO:0097305	response to alcohol	0.00325035	2	ITGB1,PTCH1
GO:0060443	mammary gland morphogenesis	0.00336722	1	PTCH1
GO:0014020	primary neural tube formation	0.00337017	1	PTCH1
GO:0060606	tube closure	0.00350523	1	PTCH1
GO:0061053	somite development	0.00353034	1	PTCH1
GO:0051302	regulation of cell division	0.00349889	1	PTCH1
GO:0051604	protein maturation	0.00349746	1	PTCH1
GO:0060675	ureteric bud morphogenesis	0.00367593	1	PTCH1
GO:0009892	negative regulation of metabolic process	0.0039869	7	CD276,GLIS3,IQGAP3,PPP2R4,PTCH1,RFX3,TIA1
GO:0051248	negative regulation of protein metabolic process	0.00407494	3	CD276,PPP2R4,TIA1
GO:0030326	embryonic limb morphogenesis	0.00425487	2	PRRX2,PTCH1
GO:0061180	mammary gland epithelium development	0.00430345	1	PTCH1
GO:0090150	establishment of protein localization to membrane	0.00436442	1	PTCH1
GO:0006200	ATP catabolic process	0.00449354	1	PPP2R4
GO:0050673	epithelial cell proliferation	0.00451234	1	PTCH1
GO:0006289	nucleotide-excision repair	0.00463286	1	FANCC
GO:0061138	morphogenesis of a branching epithelium	0.00473218	2	NRP1,PTCH1
GO:0034655	nucleobase-containing compound catabolic process	0.00490633	4	PARN,PPP2R4,TUBA1A,TUBA1C
GO:0010921	regulation of phosphatase activity	0.00516871	1	PPP2R4
GO:0009169	purine ribonucleoside monophosphate catabolic process	0.00516036	1	PPP2R4
GO:0009128	purine nucleoside monophosphate catabolic process	0.00514766	1	PPP2R4
GO:0009125	nucleoside monophosphate catabolic process	0.00526586	1	PPP2R4
GO:0022412	cellular process involved in reproduction in multicellular organism	0.00558622	2	FANCC,ITGB1
GO:0009798	axis specification	0.00563913	1	PTCH1
GO:0032259	methylation	0.00575403	1	NTMT1
GO:0007276	gamete generation	0.00572483	3	FANCC,ITGB1,PARN
GO:0032594	protein transport within lipid bilayer	0.00629846	1	ITGB1
GO:0001763	morphogenesis of a branching structure	0.00644274	2	NRP1,PTCH1
GO:0044270	cellular nitrogen compound catabolic process	0.00647561	4	PARN,PPP2R4,TUBA1A,TUBA1C
GO:0072358	cardiovascular system development	0.00656615	6	ITGB1,MEF2D,MKL2,NRP1,PRRX2,PTCH1
GO:0046700	heterocycle catabolic process	0.00660583	4	PARN,PPP2R4,TUBA1A,TUBA1C
GO:1901565	organonitrogen compound catabolic process	0.006568	4	BCAN,PPP2R4,TUBA1A,TUBA1C
GO:0071407	cellular response to organic cyclic compound	0.00670734	2	ITGB1,PTCH1
GO:0031324	negative regulation of cellular metabolic process	0.00677557	6	CD276,GLIS3,PPP2R4,PTCH1,RFX3,TIA1
GO:0072593	reactive oxygen species metabolic process	0.00691031	1	FANCC
GO:0035303	regulation of dephosphorylation	0.00703247	1	PPP2R4
GO:0060191	regulation of lipase activity	0.00709652	1	PPP2R4
GO:0001841	neural tube formation	0.00707364	1	PTCH1
GO:0019439	aromatic compound catabolic process	0.00705585	4	PARN,PPP2R4,TUBA1A,TUBA1C
GO:0009790	embryo development	0.00737253	5	ITGB1,MKL2,NES,PRRX2,PTCH1
GO:0007049	cell cycle	0.00738179	6	IQGAP3,ITGB1,NES,NTMT1,PPP2R4,TUBA1A
GO:0042593	glucose homeostasis	0.00757898	1	PTCH1
GO:0043433	negative regulation of sequence-specific DNA binding transcription factor activity	0.00779617	1	PTCH1
GO:0032269	negative regulation of cellular protein metabolic process	0.0077618	2	PPP2R4,TIA1
GO:0048519	negative regulation of biological process	0.00802766	12	CD276,GLIS3,IQGAP3,ITGB1,NES,NRP1,PPP2R4,PTCH1,PTGES,RDX,RFX3,TIA1
GO:0044772	mitotic cell cycle phase transition	0.00805561	4	IQGAP3,ITGB1,NES,TUBA1A
GO:0044770	cell cycle phase transition	0.00811303	4	IQGAP3,ITGB1,NES,TUBA1A
GO:0009953	dorsal/ventral pattern formation	0.00823889	1	PTCH1
GO:0046034	ATP metabolic process	0.00824263	1	PPP2R4
GO:0044273	sulfur compound catabolic process	0.00841846	1	BCAN
GO:0060301	positive regulation of cytokine activity	0.00838242	1	NRP1
GO:0034614	cellular response to reactive oxygen species	0.00864919	1	FANCC
GO:0009887	organ morphogenesis	0.00864937	5	MEF2D,MKL2,NRP1,PRRX2,PTCH1
GO:1901361	organic cyclic compound catabolic process	0.00859722	4	PARN,PPP2R4,TUBA1A,TUBA1C
GO:0021510	spinal cord development	0.0085801	1	PTCH1
GO:0048523	negative regulation of cellular process	0.0096328	11	CD276,GLIS3,ITGB1,NES,NRP1,PPP2R4,PTCH1,PTGES,RDX,RFX3,TIA1
GO:0071822	protein complex subunit organization	0.010226	5	FANCC,NTMT1,PPP2R4,TUBA1A,TUBA1C
GO:0071396	cellular response to lipid	0.0102646	2	ITGB1,PTCH1
GO:0019953	sexual reproduction	0.0130559	3	FANCC,ITGB1,PARN
GO:0045844	positive regulation of striated muscle tissue development	0.012993	1	MKL2
GO:0050680	negative regulation of epithelial cell proliferation	0.0130468	1	PTCH1
GO:0007161	calcium-independent cell-matrix adhesion	0.0129879	1	ITGB1
GO:0009167	purine ribonucleoside monophosphate metabolic process	0.0129897	1	PPP2R4
GO:0009126	purine nucleoside monophosphate metabolic process	0.0129675	1	PPP2R4
GO:0035108	limb morphogenesis	0.0130156	2	PRRX2,PTCH1
GO:1902336	positive regulation of retinal ganglion cell axon guidance	0.0130859	1	NRP1
GO:0030278	regulation of ossification	0.0135253	2	CD276,PTCH1
GO:0001656	metanephros development	0.0134629	1	PTCH1
GO:0030206	chondroitin sulfate biosynthetic process	0.0135593	1	BCAN
GO:0048024	regulation of mRNA splicing, via spliceosome	0.0135766	1	TIA1
GO:0000288	nuclear-transcribed mRNA catabolic process, deadenylation-dependent decay	0.0158835	1	PARN
GO:0050650	chondroitin sulfate proteoglycan biosynthetic process	0.017236	1	BCAN
GO:0042035	regulation of cytokine biosynthetic process	0.0172591	2	CD276,TIA1
GO:0060173	limb development	0.0183858	2	PRRX2,PTCH1
GO:1901863	positive regulation of muscle tissue development	0.0189729	1	MKL2
GO:0001838	embryonic epithelial tube formation	0.0207566	1	PTCH1
GO:1901881	positive regulation of protein depolymerization	0.020671	1	NES
GO:0043065	positive regulation of apoptotic process	0.0205695	2	ITGB1,PPP2R4
GO:0007010	cytoskeleton organization	0.0208577	5	ITGB1,NTMT1,PPP2R4,TUBA1A,TUBA1C
GO:0043068	positive regulation of programmed cell death	0.0211596	2	ITGB1,PPP2R4
GO:0002262	myeloid cell homeostasis	0.0211491	1	FANCC
GO:0044248	cellular catabolic process	0.021069	5	BCAN,PARN,PPP2R4,TUBA1A,TUBA1C
GO:0009161	ribonucleoside monophosphate metabolic process	0.0210005	1	PPP2R4
GO:0001657	ureteric bud development	0.0216387	1	PTCH1
GO:0060300	regulation of cytokine activity	0.0215874	1	NRP1
GO:0072657	protein localization to membrane	0.0215026	1	PTCH1
GO:0072175	epithelial tube formation	0.0216603	1	PTCH1
GO:0009123	nucleoside monophosphate metabolic process	0.0220781	1	PPP2R4
GO:0031124	mRNA 3'-end processing	0.0233871	1	PARN
GO:0000302	response to reactive oxygen species	0.0234782	1	FANCC
GO:0009207	purine ribonucleoside triphosphate catabolic process	0.0233985	3	PPP2R4,TUBA1A,TUBA1C
GO:0009146	purine nucleoside triphosphate catabolic process	0.0242084	3	PPP2R4,TUBA1A,TUBA1C
GO:0010942	positive regulation of cell death	0.024419	2	ITGB1,PPP2R4
GO:0009143	nucleoside triphosphate catabolic process	0.0246746	3	PPP2R4,TUBA1A,TUBA1C
GO:0009451	RNA modification	0.0248556	1	PARN
GO:0043393	regulation of protein binding	0.0250574	2	NES,NRP1
GO:0010035	response to inorganic substance	0.0250672	3	FANCC,PTCH1,PTGES
GO:0046130	purine ribonucleoside catabolic process	0.0262522	3	PPP2R4,TUBA1A,TUBA1C
GO:0008285	negative regulation of cell proliferation	0.0268274	4	CD276,ITGB1,PTCH1,PTGES
GO:0043243	positive regulation of protein complex disassembly	0.0268761	1	NES
GO:0035767	endothelial cell chemotaxis	0.0269773	1	NRP1
GO:0043933	macromolecular complex subunit organization	0.0269706	5	FANCC,NTMT1,PPP2R4,TUBA1A,TUBA1C
GO:0042454	ribonucleoside catabolic process	0.0268612	3	PPP2R4,TUBA1A,TUBA1C
GO:0021636	trigeminal nerve morphogenesis	0.0268909	1	NRP1
GO:0048609	multicellular organismal reproductive process	0.0276972	3	FANCC,ITGB1,PARN
GO:0065009	regulation of molecular function	0.028525	6	IQGAP3,NES,NRP1,PPP2R4,PTCH1,TBC1D21
GO:1901879	regulation of protein depolymerization	0.0284854	2	NES,RDX
GO:0021915	neural tube development	0.0285169	1	PTCH1
GO:0044802	single-organism membrane organization	0.0296365	2	ITGB1,PTCH1
GO:0006397	mRNA processing	0.0295231	2	PARN,PCBP1
GO:0048842	positive regulation of axon extension involved in axon guidance	0.0300707	1	NRP1
GO:0060385	axonogenesis involved in innervation	0.0304881	1	NRP1
GO:0009164	nucleoside catabolic process	0.0319846	3	PPP2R4,TUBA1A,TUBA1C
GO:0048732	gland development	0.0319549	2	NRP1,PTCH1
GO:1901658	glycosyl compound catabolic process	0.0322876	3	PPP2R4,TUBA1A,TUBA1C
GO:0035148	tube formation	0.0324085	1	PTCH1
GO:0071305	cellular response to vitamin D	0.0326463	1	ITGB1
GO:0048738	cardiac muscle tissue development	0.0325461	2	ITGB1,MKL2
GO:0009205	purine ribonucleoside triphosphate metabolic process	0.0324616	3	PPP2R4,TUBA1A,TUBA1C
GO:0043244	regulation of protein complex disassembly	0.0328096	2	NES,RDX
GO:0032504	multicellular organism reproduction	0.0328123	3	FANCC,ITGB1,PARN
GO:1900120	regulation of receptor binding	0.033669	1	NRP1
GO:1901575	organic substance catabolic process	0.0343994	5	BCAN,PARN,PPP2R4,TUBA1A,TUBA1C
GO:0044702	single organism reproductive process	0.0343954	3	FANCC,ITGB1,PARN
GO:0009144	purine nucleoside triphosphate metabolic process	0.0343332	3	PPP2R4,TUBA1A,TUBA1C
GO:0009199	ribonucleoside triphosphate metabolic process	0.0343382	3	PPP2R4,TUBA1A,TUBA1C
GO:0050684	regulation of mRNA processing	0.0346426	1	TIA1
GO:0017148	negative regulation of translation	0.0349277	1	TIA1
GO:0033631	cell-cell adhesion mediated by integrin	0.0351104	1	ITGB1
GO:0035729	cellular response to hepatocyte growth factor stimulus	0.0353502	1	NRP1
GO:0016331	morphogenesis of embryonic epithelium	0.0358013	1	PTCH1
GO:0031123	RNA 3'-end processing	0.0357037	1	PARN
GO:0060255	regulation of macromolecule metabolic process	0.0366338	13	CD276,GLIS3,IQGAP3,ITGB1,KLF14,MEF2D,MKL2,NRP1,PPP2R4,PRRX2,PTCH1,RFX3,TIA1
GO:0019222	regulation of metabolic process	0.0370436	15	CD276,GLIS3,IQGAP3,ITGB1,KLF14,MEF2D,MKL2,NES,NRP1,PPP2R4,PRRX2,PTCH1,RFX3,TBC1D21,TIA1
GO:0048012	hepatocyte growth factor receptor signaling pathway	0.0374988	1	NRP1
GO:0030879	mammary gland development	0.0386258	1	PTCH1
GO:0009154	purine ribonucleotide catabolic process	0.0388437	3	PPP2R4,TUBA1A,TUBA1C
GO:0009261	ribonucleotide catabolic process	0.0389109	3	PPP2R4,TUBA1A,TUBA1C
GO:0007389	pattern specification process	0.0388546	3	NRP1,PTCH1,RFX3
GO:0034599	cellular response to oxidative stress	0.0389195	1	FANCC
GO:0061024	membrane organization	0.0388519	2	ITGB1,PTCH1
GO:0006886	intracellular protein transport	0.0387179	2	ITGB1,PTCH1
GO:0044763	single-organism cellular process	0.0385661	23	ASB6,BCAN,CD276,ERCC6L2,FANCC,GCOM1,HAPLN2,IQGAP3,ITGB1,MEF2D,MKL2,MKLN1,NES,NRP1,NTMT1,PPP2R4,PTCH1,PTGES,RDX,RFX3,TIA1,TUBA1A,TUBA1C
GO:0009141	nucleoside triphosphate metabolic process	0.0402887	3	PPP2R4,TUBA1A,TUBA1C
GO:0006807	nitrogen compound metabolic process	0.0404613	13	BCAN,ERCC6L2,FANCC,GLIS3,KLF14,MEF2D,MKL2,PARN,PCBP1,PPP2R4,RFX3,TUBA1A,TUBA1C
GO:0014706	striated muscle tissue development	0.0409093	3	ITGB1,MEF2D,MKL2
GO:0006027	glycosaminoglycan catabolic process	0.041201	1	BCAN
GO:0006195	purine nucleotide catabolic process	0.0411841	3	PPP2R4,TUBA1A,TUBA1C
GO:0060562	epithelial tube morphogenesis	0.0418784	2	NRP1,PTCH1
GO:0000184	nuclear-transcribed mRNA catabolic process, nonsense-mediated decay	0.0433346	1	PARN
GO:0071295	cellular response to vitamin	0.0439635	1	ITGB1
GO:0033627	cell adhesion mediated by integrin	0.0442857	1	ITGB1
GO:0006026	aminoglycan catabolic process	0.0445674	1	BCAN
GO:0072523	purine-containing compound catabolic process	0.0449158	3	PPP2R4,TUBA1A,TUBA1C
GO:0071679	commissural neuron axon guidance	0.0450438	1	NRP1
GO:0009166	nucleotide catabolic process	0.0473702	3	PPP2R4,TUBA1A,TUBA1C
GO:0097490	sympathetic neuron projection extension	0.0480037	1	NRP1
GO:0097491	sympathetic neuron projection guidance	0.0480037	1	NRP1
GO:1902285	semaphorin-plexin signaling pathway involved in neuron projection guidance	0.0480037	1	NRP1
GO:0061549	sympathetic ganglion development	0.0480037	1	NRP1
GO:0090259	regulation of retinal ganglion cell axon guidance	0.047802	1	NRP1
GO:1901292	nucleoside phosphate catabolic process	0.0479156	3	PPP2R4,TUBA1A,TUBA1C

[truncated: 26 more sheets: ESCA_up, GBM_up, HNSC_up, HNSC_down, KIRC_down, KIRP_up, KIRP_down, LIHC_up, LIHC_down, LUAD_up, LUSC_up, LUSC_down, PAAD_up, PAAD_down, PCPG_up, PCPG_down, PRAD_up, PRAD_down, READ_up, READ_down …]
